# Supplementary material for: Analyzing the impact of an MDG-Fund program on childhood malnutrition in Timor-Leste
Source: J Health Popul Nutr. 2024 Apr 4;43:46. doi: 10.1186/s41043-024-00539-x (PMC10993443; doi:10.1186/s41043-024-00539-x)
Supplement: Supplementary file 5 — Additional file 5. Bivariate analyses. [file 41043_2024_539_MOESM5_ESM.xlsx]

## Sheet: Blad1
Article: Analyzing the impact of an MDG-Fund program on childhood malnutrition in Timor-Leste;
Journal: Environment, Development and Sustainability;
Authors: H.D. van der Spek, MSc. (lindavdspek@live.nl) and Dr. B.G.J.S. Sonneveld (b.g.j.s.sonneveld@vu.nl).
Online Resource 5: Bivariate analyses
a. Bivariate analyses continuous variables1
	Correlation Statistics			Fisher's z
HAZ-scores	r	p	n	95% CI
MVHI1 (S1)	-0.236	<.0001	6227	-0.259	-0.212
Birth weight	0.107	<.0001	1429	0.056	0.158
Respondent's height*	0.086	<.0001	6541	0.062	0.110
Respondent's weight*	0.082	<.0001	6542	0.058	0.106
MVHI2 (S2)	-0.055	<.0001	5313	-0.082	-0.029
BMI for respondent*	0.049	<.0001	6540	0.025	0.073
Times breastfed during day	0.045	0.0472	1923	0.001	0.090
Chickens own	-0.042	0.0012	6069	-0.067	-0.017
Goats own	-0.041	0.0013	6069	-0.066	-0.016
Child's line number in household	0.040	0.0012	6575	0.016	0.064
Number of household members	0.031	0.012	6575	0.007	0.055
Children living at home	-0.026	0.0365	6575	-0.050	-0.002
Times breastfed in last 24hrs	0.040	0.0814	1923	-0.005	0.084
Hemoglobin level adj. by altitude*	-0.036	0.1141	1974	-0.080	0.009
Times breastfed during night	0.023	0.3149	1925	-0.022	0.068
Age of household head*	0.022	0.0797	6574	-0.003	0.046
Sheep own	0.021	0.0963	6069	-0.004	0.046
Pop. Dens.	-0.013	0.2795	6575	-0.037	0.011
Altitude	-0.012	0.3257	6575	-0.036	0.012
Cows or bulls own	0.006	0.6299	6069	-0.019	0.031
Crop cover	0.005	0.6883	6575	-0.019	0.029
Horses, donkeys, mules own	0.000	0.9704	6069	-0.026	0.025
	Correlation Statistics			Fisher's z
WAZ-scores	r	p	n	95% CI
Birth weight	0.150	<.0001	1429	0.099	0.200
Respondent's weight*	0.148	<.0001	6542	0.124	0.172
MVHI1 (S1)	-0.138	<.0001	6227	-0.162	-0.113
BMI for respondent*	0.118	<.0001	6540	0.094	0.142
Respondent's height*	0.091	<.0001	6541	0.067	0.115
Times breastfed during day	0.055	0.015	1923	0.011	0.100
Children living at home CV	-0.050	<.0001	6575	-0.074	-0.026
Times breastfed in last 24hrs	0.049	0.033	1923	0.004	0.093
Altitude	-0.047	0.000	6575	-0.071	-0.023
Hemoglobin level adj. by altitude*	-0.045	0.046	1974	-0.089	-0.001
Goats own	-0.034	0.009	6069	-0.059	-0.009
Chickens own	-0.033	0.009	6069	-0.059	-0.008
Times breastfed during night	0.027	0.238	1925	-0.018	0.071
Cows or bulls own	0.018	0.158	6069	-0.007	0.043
Child's line number in household	0.015	0.230	6575	-0.009	0.039
Crop cover	0.009	0.484	6575	-0.016	0.033
Sheep own	-0.007	0.568	6069	-0.032	0.018
Age of household head*	0.007	0.565	6574	-0.017	0.031
Pop. Dens.	-0.007	0.592	6575	-0.031	0.018
Horses, donkeys, mules own	-0.007	0.607	6069	-0.032	0.019
MVHI2 (S2)	0.007	0.633	5313	-0.020	0.033
Number of household members	-0.001	0.906	6575	-0.026	0.023
	Correlation Statistics			Fisher's z
WHZ-scores	r	p	n	95% CI
MVHI2 (S2)	0.080	<.0001	5313	0.053	0.107
Birth weight	0.079	0.0027	1429	0.028	0.131
BMI for respondent*	0.077	<.0001	6540	0.053	0.101
Respondent's weight*	0.077	<.0001	6542	0.053	0.101
MVHI1 (S1)	0.072	<.0001	6227	0.047	0.096
Altitude	-0.050	<.0001	6575	-0.074	-0.026
Times breastfed during day	0.046	0.0442	1923	0.001	0.090
Sheep own	-0.033	0.0112	6069	-0.058	-0.007
Times breastfed in last 24hrs	0.041	0.0735	1923	-0.004	0.085
Times breastfed during night	0.022	0.3248	1925	-0.022	0.067
Child's line number in household	-0.019	0.1179	6575	-0.043	0.005
Cows or bulls own	0.017	0.1836	6069	-0.008	0.042
Hemoglobin level adj. by altitude*	-0.017	0.4562	1974	-0.061	0.027
Number of household members	-0.015	0.239	6575	-0.039	0.010
Children living at home CV	-0.013	0.2808	6575	-0.037	0.011
Age of household head*	-0.012	0.3163	6574	-0.037	0.012
Respondent's height*	0.011	0.3578	6541	-0.013	0.036
Horses, donkeys, mules own	-0.009	0.4872	6069	-0.034	0.016
Chickens own	-0.006	0.6135	6069	-0.032	0.019
Goats own	-0.005	0.7226	6069	-0.030	0.021
Pop. Dens.	-0.001	0.9456	6575	-0.025	0.023
Crop cover	0.000	0.9694	6575	-0.025	0.024
1Correlation statistics for the association between continuous variables and HAZ-, WAZ-, and WHZ-scores. The Pearson’s correlation test was conducted for variables indicated with an asterisk; else the Spearman correlation test was conducted. Variables are sorted by significance level, and subsequently by the strength of the correlation coefficient. For variables in italics, statistically signific…
b. Bivariate analyses dichotomous variables1,2
		HAZ-scores			WAZ-scores				WHZ-scores
		Est.	95% CI			Est.	95% CI			Est.	95% CI
Access to news media	No	-2067	-2140	-1993		-1811	-1857	-1765		-0.879	-0.940	-0.818
	Yes	-1957	-2018	-1896		-1741	-1780	-1701		-0.891	-0.941	-0.841
	Diff.	-0.110	-0.205	-0.014		-0.071	-0.131	-0.001		0.012	-0.067	0.091
	T-value	-2.25				-2.27				0.3
	P-value	0.025				0.023				0.768
Contraception use of mother	No	-1992	-2048	-1937		-1763	-1794	-1731		-0.848	-0.895	-0.802
	Yes	-2055	-2141	-1968		-1970	-2092	-1847		-1000	-1070	-0.929
	Diff.	0.062	-0.041	0.165		0.207	0.081	0.333		0.151	0.067	0.235
	T-value	1.18				4.01				3.52
	P-value	0.237				<.0001				0.0004
Mother’s smoking status	No	-1993	-2042	-1944		-1763	-1794	-1731		-0.882	-0.922	-0.842
	Yes	-2279	-2448	-2111		-1970	-2092	-1847		-0.946	-1090	-0.803
	Diff.	0.286	0.111	0.462		0.207	0.081	0.333		0.064	-0.085	0.213
	T-value	3.21				3.22				0.85
	P-value	0.0014				0.3973				0.397
Dietary diversity (MDD)	No	-2005	-2059	-1951		-1787	-1821	-1753		-0.894	-0.938	-0.849
	Yes	-2019	-2115	-1922		-1719	-1783	-1655		-0.852	-0.929	-0.776
	Diff.	0.014	-0.097	0.124		-0.075	-0.140	0.005		-0.041	-0.130	0.048
	T-value	0.24				-1.82				-0.91
	P-value	0.8074				0.0683				0.3619
Measured in hungry season	No	-2170	-2236	-2103		-1790	-1835	-1745		-0.775	-0.832	-0.718
	Yes	-1897	-1962	-1832		-1762	-1802	-1721		-0.961	-1013	-0.908
	Diff.	-0.273	-0.366	-0.180		-0.028	-0.088	0.033		0.185	0.108	0.263
	T-value	-5.74				-0.9				4.68
	P-value	<.0001				0.3659				<.0001
Child received supplementary food	No	-1862	-1924	-1800		-1671	-1710	-1632		-0.856	-0.907	-0.804
	Yes	-2247	-2319	-2175		-1942	-1988	-1895		-0.937	-0.996	-0.878
	Diff.	0.385	0.290	0.480		0.270	0.210	0.331		0.081	0.003	0.160
	T-value	7.97				8.72				2.03
	P-value	<.0001				<.0001				0.042
Source of drinking water	Non-improved	-1949	-2029	-1869		-1764	-1814	-1714		-0.928	-0.992	-0.865
	Improved	-2058	-2116	-1999		-1787	-1825	-1749		-0.860	-0.909	-0.810
	Diff.	0.109	0.001	0.207		0.023	-0.039	0.086		-0.069	-0.150	0.012
	T-value	2.16				0.0073				-1.67
	P-value	0.0309				0.004665				0.0944
Sanitation facilities	Non-improved	-2060	-2128	-1992		-1803	-1846	-1760		-0.883	-0.938	-0.827
	Improved	-1953	-2019	-1888		-1736	-1778	-1694		-0.880	-0.935	-0.825
	Diff.	-0.107	-20096	-1207		-0.067	-0.128	-0.007		-0.003	-0.081	0.075
	T-value	-2.21				-0.0219				-0.07
	P-value	0.0271				0.000285				0.9462
Bicycle or motor vehicle	No	-2050	-2103	-1997		-1805	-1839	-1772		-0.889	-0.933	0.000
	Yes	-1810	-1912	-1709		-1625	-1695	-1555		-0.867	-0.948	-0.785
	Diff.	-0.240	-0.355	-0.126		-0.180	-0.259	-0.102		-0.023	-0.115	0.070
	T-value	-4.11				-4.49				-0.48
	P-value	<.0001				<.0001				0.631
Cow or bull owned	No	-2057	-2116	-1997		-1804	-1842	-1765		-0.888	-0.936	-0.839
	Yes	-2059	-2140	-1978		-1746	-1800	-1691		-0.798	-0.867	-0.728
	Diff.	0.003	-0.099	0.104		-0.058	-0.124	0.008		-0.090	-0.174	-0.006
	T-value	0.05				-1.73				-2.1
	P-value	0.961				0.084				0.036
Horse. donkey or mule owned	No	-2060	-2120	-2001		-1782	-1821	-1743		-0.853	-0.902	-0.803
	Yes	-2052	-2134	-1970		-1787	-1839	-1736		-0.865	-0.932	-0.798
	Diff.	-0.008	-0.109	0.093		0.006	-0.059	0.071		0.013	-0.071	0.096
	T-value	-0.16				0.17				0.3
	P-value	0.876				0.8624				0.7673
Goat or sheep owned	No	-2017	-2080	-1954		-1761	-1802	-1720		-0.864	-0.916	-0.811
	Yes	-2111	-2186	-2037		-1814	-1862	-1767		-0.848	-0.910	-0.787
	Diff.	0.094	-0.003	0.191		0.053	-0.010	0.116		-0.015	-0.096	0.065
	T-value	1.91				1.66				-0.37
	P-value	0.0566				0.0963				0.7118
Chicken owned	No	-1979	-2102	-1856		-1751	-1831	-1672		-0.874	-0.970	-0.778
	Yes	-2074	-2126	-2021		-1790	-1824	-1757		-0.854	-0.898	-0.810
	Diff.	0.094	-0.039	0.228		0.039	-0.047	0.125		-0.020	-0.126	0.086
	T-value	1.38				0.89				-0.37
	P-value	0.167				0.3735				0.7119
Sex	Males	-2112	-2179	-2046		-1816	-1860	-1773		-0.921	-0.978	-0.865
	Females	-1902	-1969	-1835		-1730	-1772	-1688		-0.849	-0.903	-0.795
	Diff.	-0.210	-0.304	-0.116		-0.087	-0.147	-0.026		-0.072	-0.150	0.005
	T-value	-4.36				-2.82				-1.82
	P-value	<.0001				0.0049				0.0682
Owns livestock. herds or farm animals	No	-1833	-2042	-1624		-1656	-1794	-1517		-0.870	-1036	-0.705
	Yes	-2071	-2120	-2021		-1791	-1823	-1759		-0.856	-0.897	-0.815
	Diff.	0.238	0.027	0.448		0.136	-0.001	0.272		-0.014	-0.189	0.160
	T-value	2.22				1.95				-0.16
	P-value	0.0267				0.0511				0.8738
Owns a bank account	No	-2044	-2094	-1994		-1776	-1808	-1744		-0.857	-0.899	-0.816
	Yes	-2261	-2446	-2076		-1896	-2023	-1768		-0.853	-0.999	-0.706
	Diff.	0.217	0.019	0.415		0.119	-0.009	0.248		-0.005	-0.157	0.147
	T-value	2.15				1.82				-0.06
	P-value	0.0317				0.0685				0.9497
Type of place of residence	Urban	-1932	-2023	-1840		-1640	-1703	-1576		-0.760	-0.837	-0.682
	Rural	-2027	-2081	-1972		-1806	-1841	-1772		-0.917	-0.961	-0.872
	Diff.	0.095	-0.011	0.201		0.167	0.095	0.239		0.157	0.067	0.246
	T-value	1.75				4.53				3.44
	P-value	0.081				<.0001				0.0006
Female-headed households	No	-2012	-2061	-1963		-1772	-1803	-1741		-0.879	-0.919	-0.839
	Yes	-1940	-2134	-1747		-1790	-1910	-1670		-0.978	-1132	-0.823
	Diff.	-0.072	-0.267	0.123		0.018	-0.107	0.142		0.099	-0.062	0.259
	T-value	-0.72				0.28				1.2
	P-value	0.4706				0.7794				0.2301
Respondent currently working	No	-2055	-2116	-1994		-1687	-1728	-1647		-0.723	-0.775	0.000
	Yes	-1944	-2019	-1869		-1887	-1932	-1842		-1101	-1159	-1043
	Diff.	-0.111	-0.207	-0.014		0.199	0.139	0.260		0.378	0.300	0.456
	T-value	-2.26				6.48				9.53
	P-value	0.0242				<.0001				<.0001
MVHI dich.	No	-1991	-2056	-1926		-1764	-1803	-1724		-0.884	-0.938	-0.831
	Yes	-2033	-2100	-1966		-1788	-1834	-1742		-0.887	-0.941	-0.832
	Diff.	0.042	-0.051	0.135		0.024	-0.037	0.085		0.002	-0.074	0.079
	T-value	0.89				0.78				0.06
	P-value	0.3759				0.4355				0.9496
1Underlined estimates indicate equal variances, meaning that the Pooled method was applied instead of Satterthwaite method. 2Estimates with a statistically significant lower Z-score were displayed in red.
c. Bivariate analyses categorical variables1
	HAZ-scores				WAZ-scores				WHZ-scores
	Est.	Std. Error	t	Pr > |t|	Est.	Std. Error	t	Pr > |t|	Est.	Std. Error	t	Pr > |t|
Mother’s BMI class	-2282	5728534	-0.398	<.0001	-2095	3633631	-0.577	<.0001	-1121	4718715	-0.238	<.0001
N=6575
Underweight	0.000	.	.	.	0.000	.	.	.	0.000	.	.	.
Normal weight	0.340	6354211	0.054	<.0001	0.379	4030501	0.094	<.0001	0.264	5234099	0.051	<.0001
Overweight	0.232	11471938	0.020	0.043	0.543	7276694	0.075	<.0001	0.578	9449679	0.061	<.0001
Household size	-1991	4939391	-0.403	<.0001	-1715	3153343	-0.544	<.0001	-0.836	4080646	-0.205	<.0001
N=6575
0-5	0.000	.	.	.	0.000	.	.	.	0.000	.	.	.
2022-10-06	-0.080*	5761250	-0.014	0.1635	-0.100	3678024	-0.027	0.0066	-0.049	4759619	-0.010	0.3029
>10	0.346	8913036	0.039	0.0001	0.071	5690147	0.012	0.2135	-0.164	7363447	-0.022	0.0258
Agricultural land	-2094	5178289	-0.404	<.0001	-1828	3337723	-0.548	<.0001	-0.891	4267532	-0.209	<.0001
N=2783
No land	0.806	18568631	0.043	<.0001	0.079	11968613	0.007	0.511	-0.499	15302780	-0.033	0.0011
1 ha	0.000	.	.	.	0.000	.	.	.	0.000	.	.	.
2 ha	0.095	8233213	0.012	0.2475	0.049	5306807	0.009	0.3603	0.002	6785155	0.000	0.9743
>= 3 ha	-0.034*	10302138	-0.003	0.7409	0.055	6640355	0.008	0.4091	0.095	8490198	0.011	0.2618
Population density	-2007	3879691	-0.517	<.0001	-1734	2473075	-0.701	<.0001	-0.835	3198612	-0.261	<.0001
N=6575
=< 50	0.046	6844557	0.007	0.4974	-0.066	4363003	-0.015	0.1284	-0.130	5642996	-0.023	0.0214
50-100	0.011	5728296	0.002	0.85	-0.030	3651452	-0.008	0.4139	-0.043	4722694	-0.009	0.3629
100-500	0.000	.	.	.	0.000	.	.	.	0.000	.	.	.
> 500	-0.122	8404586	-0.015	0.145	-0.168	5357430	-0.031	0.0017	-0.124	6929162	-0.018	0.0733
Altitude	-1955	4263933	-0.458	<.0001	-1716	2718479	-0.631	<.0001	-0.850	3514999	-0.242	<.0001
N=6575
=< 800 m	-0.125	6537469	-0.019	0.0566	-0.035	4167976	-0.009	0.396	0.058	5389203	0.011	0.2779
800-1000 m	0.057	7786572	0.007	0.4675	-0.056	4964344	-0.011	0.2616	-0.118*	6418909	-0.018	0.0665
1000-1200 m	0.000	.	.	.	0.000	.	.	.	0.000	.	.	.
> 1200 m	-0.101	6086483	-0.017	0.0955	-0.134	3880449	-0.034	0.0006	-0.107	5017430	-0.021	0.0329
MVHI cat	-2414	4657181	-0.518	<.0001	-1792	3073146	-0.583	<.0001	-0.591	3900848	-0.152	<.0001
N=6575
First quantile	0.000	.	.	.	0.000	.	.	.	0.000	.	.	.
Second quantile	1380	7035661	0.196	<.0001	0.154	4642640	0.033	0.0009	-0.892	5893060	-0.151	<.0001
Third quantile	-0.077*	7432794	-0.010	0.2986	-0.08*	4904697	-0.016	0.1046	-0.025	6225698	-0.004	0.6893
Fourth quantile	0.381	5949066	0.064	<.0001	0.004	3925625	0.001	0.9169	-0.296	4982929	-0.059	<.0001
Month of birth	-2252	8951502	-0.252	<.0001	-1970	5693126	-0.346	<.0001	-0.991	7436572	-0.133	<.0001
N=6575
1	0.000	.	.	.	0.000	.	.	.	0.000	.	.	.
2	-0.078*	12632544	-0.006	0.5387	0.002	803426	0.000	0.5387	0.090	10494644	0.009	0.3891
3	-0.002	12099970	0.000	0.9841	0.010	769554	0.001	0.9841	0.052	10052201	0.005	0.6066
4	0.050	11939673	0.004	0.6775	-0.005	759359	-0.001	0.6775	-0.027	9919032	-0.003	0.782
5	0.054	11830945	0.005	0.6459	0.072	752444	0.010	0.6459	0.126	9828705	0.013	0.1986
6	0.217	11935337	0.018	0.0691	0.133	759083	0.018	0.0691	0.046	9915430	0.005	0.6398
7	0.233	11557984	0.020	0.0441	0.215	735084	0.029	0.0441	0.183	9601939	0.019	0.0566
8	0.137	12154035	0.011	0.2591	0.170	772993	0.022	0.2591	0.168	10097116	0.017	0.0962
9	0.570	12328236	0.046	<.0001	0.453	784072	0.058	<.0001	0.190	10241836	0.019	0.0631
10	0.541	12225648	0.044	<.0001	0.465	777547	0.060	<.0001	0.239	10156609	0.024	0.0186
11	0.619	12645890	0.049	<.0001	0.509	804274	0.063	<.0001	0.193	10505731	0.018	0.0659
12	0.741	12881384	0.058	<.0001	0.427	819252	0.052	<.0001	-0.029*	10701370	-0.003	0.785
Age of child	-0.824	5724389	-0.144	<.0001	-0.902	3583351	-0.252	<.0001	-0.383	4849295	-0.079	<.0001
N=6575
0	0.000	.	.	.	0.000	.	.	.	0.000	.	.	.
1	-1337	7771718	-0.172	<.0001	-0.815	4864936	-0.168	<.0001	-0.477	6583646	-0.072	<.0001
2	-1391	7646872	-0.182	<.0001	-1009	4786786	-0.211	<.0001	-0.593	6477886	-0.092	<.0001
3	-1502	7523721	-0.200	<.0001	-1124	4709696	-0.239	<.0001	-0.586	6373561	-0.092	<.0001
4	-1425	7684188	-0.185	<.0001	-1202	4810145	-0.250	<.0001	-0.741	6509497	-0.114	<.0001
Child's anemia	-2216	0	-0.272	<.0001	-1915	0	-0.364	<.0001	-0.946	0	-0.141	<.0001
N=1977
Not anemic	0.118	0	0.012	0.2207	0.034	0	0.005	0.5911	-0.048	0	-0.006	0.5429
Mild	0.000	.	.	.	0.000	.	.	.	0.000	.	.	.
Moderate	0.184	0	0.014	0.1715	0.074	0	0.009	0.3921	-0.050	0	-0.005	0.6524
Severe	1286	0	0.027	0.0064	0.697	0	0.023	0.0222	0.052	0	0.001	0.8938
Size of child at birth	-1954	0	-0.629	<.0001	-1799	0	-0.910	<.0001	-0.972	0	-0.380	<.0001
N=6457
Smaller than average	-0.174	0	-0.025	0.0136	-0.111	0	-0.025	0.0131	0.015	0	0.003	0.7976
Average	0.000	.	.	.	0.000	.	.	.	0.000	.	.	.
Larger than average	-0.125	0	-0.021	0.0337	0.162	0	0.043	<.0001	0.341	0	0.070	<.0001
District	-0.438	6274364	-0.070	<.0001	-1579	4204839	-0.376	<.0001	-1900	5323937	-0.357	<.0001
N=6575
Ainaro	-2221	8706687	-0.255	<.0001	-0.204	5834889	-0.035	0.0005	1522	7387817	0.206	<.0001
Baucau	-2008	11870440	-0.169	<.0001	-0.217	7955116	-0.027	0.0064	1313	10072332	0.130	<.0001
Bobonaro	-2246	10990815	-0.204	<.0001	-0.432	7365625	-0.059	<.0001	1282	9325951	0.138	<.0001
Cova Lima	-1856	11936464	-0.156	<.0001	-0.191	7999363	-0.024	0.0167	1256	10128354	0.124	<.0001
Dili	-1202	10327174	-0.116	<.0001	0.182	6920878	0.026	0.0084	1255	8762836	0.143	<.0001
Ermera	-2157	10243471	-0.211	<.0001	-0.569	6864784	-0.083	<.0001	0.990	8691813	0.114	<.0001
Lautem	-1406	10069169	-0.140	<.0001	0.046	6747973	0.007	0.4994	1207	8543914	0.141	<.0001
Liquica	-1761	10783531	-0.163	<.0001	-0.174	7226711	-0.024	0.0162	1231	9150066	0.135	<.0001
Manatuto	-1177	10237182	-0.115	<.0001	0.032	6860569	0.005	0.6456	0.990	8686477	0.114	<.0001
Manufahi	-1915	11622036	-0.165	<.0001	-0.277	7788645	-0.036	0.0004	1174	9861556	0.119	<.0001
Oecussi	-2004	10012709	-0.200	<.0001	-0.701	6710135	-0.105	<.0001	0.647	8496006	0.076	<.0001
Viqueque	-1439	11290534	-0.127	<.0001	-0.175	7566485	-0.023	0.0208	0.919	9580269	0.096	<.0001
Aileu	0.000	.	.	.	0.000	.	.	.	0.000	.	.	.
Mother’s education	-2128	4073666	-0.522	<.0001	-1846	2593484	-0.712	<.0001	-0.874	3360182	-0.260	<.0001
N=6575
None	0.000	.	.	.	0.000	.	.	.	0.000	.	.	.
Incomplete primary	0.121	7270710	0.017	0.0971	0.020	4628869	0.004	0.6712	-0.081	5997277	-0.013	0.1788
Primary	0.140	7759395	0.018	0.0718	0.014	4939988	0.003	0.7802	-0.106	6400371	-0.017	0.099
Incomplete secondary	0.216	6667751	0.032	0.0012	0.127	4244998	0.030	0.0027	-0.026	5499924	-0.005	0.6407
Complete secondary	0.229	7724385	0.030	0.003	0.261	4917699	0.053	<.0001	0.140	6371493	0.022	0.0275
Higher	0.426	19944331	0.021	0.0327	0.383	12697480	0.030	0.0026	0.171	16451169	0.010	0.2998
Wealth	-2121	4932812	-0.430	<.0001	-1875	3141395	-0.597	<.0001	-0.928	4070877	-0.228	<.0001
N=6575
Poorest	0.000	.	.	.	0.000	.	.	.	0.000	.	.	.
Poorer	-0.023	7161330	-0.003	0.7492	0.085	4560597	0.019	0.0612	0.132	5909995	0.022	0.0253
Middle	0.132	7192422	0.018	0.0669	0.027	4580398	0.006	0.5524	-0.063*	5935655	-0.011	0.2861
Richer	0.244	7355990	0.033	0.0009	0.170	4684564	0.036	0.0003	0.018	6070642	0.003	0.7669
Richest	0.305	8072515	0.038	0.0002	0.313	5140873	0.061	<.0001	0.168	6661965	0.025	0.0116
Mother’s anemia	-3194	84632883	-0.038	0.0002	-3194	84632883	-0.038	0.0002	-0.940	69871485	-0.014	0.1787
N=2216
Severe	0.000	.	.	.	0.000	.	.	.	0.000	.	.	.
Moderate	1186	86854596	0.014	0.1723	1186	86854596	0.014	0.1723	-0.180	71705694	-0.003	0.8023
Mild	1311	85156283	0.015	0.1237	1311	85156283	0.015	0.1237	-0.046	70303595	-0.001	0.9481
Not anemic	1181	84756237	0.014	0.1635	1181	84756237	0.014	0.1635	0.071	69973324	0.001	0.9196
Partner’s education	-2135	0	-0.477	<.0001	-1882	0	-0.660	<.0001	-0.927	0	-0.251	<.0001
N=6564
No education	0.000	.	.	.	0.000	.	.	.	0.000	.	.	.
Primary	0.141	0	0.022	0.0266	0.079	0	0.020	0.0501	-0.008	0	-0.001	0.8858
Secondary	0.177	0	0.030	0.003	0.195	0	0.052	<.0001	0.118	0	0.024	0.0166
Higher	0.443	0	0.036	0.0003	0.253	0	0.033	0.0011	-0.027*	0	-0.003	0.7884
Partner’s occupation	-1796	6240496	-0.288	<.0001	-1710	3982082	-0.429	<.0001	-0.961	5147890	-0.187	<.0001
N=6546
Prof. Tech. Manag.	0.000	.	.	.	0.000	.	.	.	0.000	.	.	.
Agric-self employed	-0.244	6956164	-0.035	0.0005	-0.105	4438752	-0.024	0.0185	0.045	5738257	0.008	0.4331
Agric-employee	-0.384	19408412	-0.020	0.0481	-0.19*	12384573	-0.015	0.135	0.055	16010325	0.004	0.7297
Household & domestic	-0.259	8785511	-0.030	0.0032	0.020	5606064	0.004	0.7209	0.215	7247315	0.030	0.0031
Services	-0.375	19890332	-0.019	0.0595	-0.180	12692087	-0.014	0.157	0.054	16407869	0.003	0.7418
Skilled manual	-0.202	12777304	-0.016	0.1138	0.089	8153240	0.011	0.274	0.291	10540213	0.028	0.0058
Mother’s occupation	-2055	3203756	-0.641	<.0001	-1686	2034471	-0.829	<.0001	-0.722	2619720	-0.275	<.0001
N=6571
Not working	0.000	.	.	.	0.000	.	.	.	0.000	.	.	.
Prof.. Tech.. Manag.	0.347	18579461	0.019	0.0618	0.130	11798457	0.011	0.2704	-0.067	15192474	-0.004	0.6606
Agric-self employed	0.120	5537199	0.022	0.0307	-0.248	3516270	-0.071	<.0001	-0.461	4527782	-0.102	<.0001
Agric-employee	-0.355	30321050	-0.012	0.242	-0.498	19254682	-0.026	0.0097	-0.405	24793602	-0.016	0.1027
Household & domestic	0.214	15032737	0.014	0.155	-0.207	9546192	-0.022	0.0299	-0.416	12292308	-0.034	0.0007
Services	0.019	9110007	0.002	0.8319	-0.108	5785099	-0.019	0.0622	-0.187	7449276	-0.025	0.0121
Skilled manual	0.165	97753954	0.002	0.866	-0.96*	62076388	-0.015	0.1226	-1691	79933664	-0.021	0.0344
Unskilled manual	0.138	18346890	0.008	0.4522	-0.042	11650768	-0.004	0.7173	-0.151	15002300	-0.010	0.3152
Slope	-1943	0	-0.571	<.0001	-1789	0	-0.823	<.0001	-0.961	0	-0.342	<.0001
N=6575
8-16%	-0.182	0	-0.034	0.0006	0.009	0	0.003	0.7858	0.160	0	0.037	0.0003
16-30%	0.000	.	.	.	0.000	.	.	.	0.000	.	.	.
30-45%	-0.009	0	-0.001	0.8927	0.084	0	0.019	0.0604	0.130	0	0.023	0.0247
Soil suitability	-1963	0	-0.220	<.0001	-1727	0	-0.304	<.0001	-0.846	0	-0.115	<.0001
N=6575
Marginal	-0.004	0	0.000	0.9705	0.060	0	0.008	0.4131	0.076	0	0.008	0.4172
Moderate	-0.233	0	-0.023	0.0227	-0.161	0	-0.025	0.0134	-0.065	0	-0.008	0.4409
Medium	0.018	0	0.002	0.8528	-0.026	0	-0.004	0.6653	-0.056	0	-0.007	0.4734
Good	0.000	.	.	.	0.000	.	.	.	0.000	.	.	.
Crop cover	-2014	0	-0.403	<.0001	-1754	0	-0.550	<.0001	-0.840	0	-0.204	<.0001
N=6575
=< 1%	-0.039	0	-0.006	0.5691	-0.040	0	-0.009	0.358	-0.043	0	-0.008	0.4446
1-5%	0.000	.	.	.	0.000	.	.	.	0.000	.	.	.
5-10%	0.090	0	0.013	0.1815	0.012	0	0.003	0.7878	-0.067	0	-0.012	0.2239
>10%	-0.044	0	-0.006	0.5422	-0.059	0	-0.013	0.2047	-0.066	0	-0.011	0.27
1 Bivariate estimates (Est.) of categorical variables in relation to Height-for-Age Z-scores (HAZ), Weight-for-Age Z-scores (HAZ), and Weight-for-Height Z scores (WHZ), as well as their Standard Error (Std. Error), t Value (t) and p-value (Pr > |t|). For each variable that was significantly associated based on F-tests (see table 5 in the main article), the lowest class-estimate is displayed in re…
