# Supplementary material for: Analyzing the impact of an MDG-Fund program on childhood malnutrition in Timor-Leste
Source: J Health Popul Nutr. 2024 Apr 4;43:46. doi: 10.1186/s41043-024-00539-x (PMC10993443; doi:10.1186/s41043-024-00539-x)
Supplement: Supplementary file 6 — Additional file 6. Interaction terms. [file 41043_2024_539_MOESM6_ESM.xlsx]

## Sheet: Blad1
Article: Analyzing the impact of an MDG-Fund program on childhood malnutrition in Timor-Leste;
Journal: Environment, Development and Sustainability;
Authors: H.D. van der Spek, MSc. (lindavdspek@live.nl) and Dr. B.G.J.S. Sonneveld (b.g.j.s.sonneveld@vu.nl).
Online Resource 6: Interaction terms
	BMI	Gender	Age	Size at birth	District	Urban/rural	Mother’s educ.	Wealth	Household size
Effect modifiers for HAZ-scores (Stunting)
BMI	x	0.0989	<.0001	0.3413	0.0212	0.1188	0.0081	0.8953	0.2990
Gender	0.0989	x	0.0419	0.0840	0.8386	0.7166	0.5976	0.0505	0.4275
Age	<.0001	0.0419	x	0.1140	<.0001	0.8134	<.0001	<.0001	0.0231
Size at birth	0.3413	0.0840	0.1140	x	<.0001	0.0077	0.0951	0.1911	0.3123
District	0.0212	0.8386	<.0001	<.0001	x	0.0649	0.0005	0.0007	0.2699
Urban/rural	0.1188	0.7166	0.8134	0.0077	0.0649	x	0.1234	0.1863	0.8686
Mother’s educ.	0.0081	<.0001	0.5976	0.0951	0.0005	0.1234	x	0.3715	0.2022
Wealth	0.8953	0.0505	<.0001	0.1911	0.0007	0.1863	0.0315	x	0.3621
Household size	0.2990	0.4275	0.0231	0.3123	0.2699	0.8686	0.2022	0.3621	x
#	3	2	4	2	4	2	3	2	1
Effect modifiers for WAZ-scores (Underweight)
BMI	x	0.2426	0.1333	0.3082	0.7148	0.3334	0.0918	0.5852	0.0592
Gender	0.2426	x	0.3884	0.5663	0.6278	0.6039	0.2405	0.6076	0.4657
Age	0.1333	0.3884	x	0.0072	<.0001	0.0003	<.0001	<.0001	0.0025
Size at birth	0.3082	0.5663	0.0072	x	0.0038	0.0648	0.0265	0.0195	0.7047
District	0.7148	0.6278	<.0001	0.0038	x	0.1540	0.0197	0.0282	0.1562
Urban/rural	0.3334	0.6039	0.0003	0.0648	0.1540	x	0.2012	0.0315	0.0696
Mother’s educ.	0.0918	0.2405	<.0001	0.0265	0.0197	0.2012	x	0.0273	0.2082
Wealth	0.5852	0.6076	<.0001	0.0195	0.0282	0.0315	0.0273	x	0.0293
Household size	0.0592	0.4657	0.0025	0.7047	0.1562	0.0696	0.2082	0.0293	x
#	0	0	6	5	4	2	4	6	2
Effect modifiers for WHZ-scores (Wasting)
BMI	x	0.1498	0.0412	0.0165	0.6572	0.5937	0.3365	0.3325	0.6229
Gender	0.1498	x	0.2080	0.1429	0.3105	0.7166	0.3683	0.0527	0.0204
Age	0.0412	0.2080	x	<.0001	<.0001	0.0010	<.0001	<.0001	0.4357
Size at birth	0.0165	0.1429	<.0001	x	0.0495	0.1982	0.5223	0.0742	0.6187
District	0.6572	0.3105	<.0001	0.0495	x	0.1697	0.0770	0.1800	0.0850
Urban/rural	0.5937	0.7166	0.0010	0.1982	0.1697	x	0.1126	0.4024	0.1086
Mother’s educ.	0.3365	0.3683	<.0001	0.5223	0.0770	0.1126	x	0.0199	0.8309
Wealth	0.3325	0.0527	<.0001	0.0742	0.1800	0.4024	0.0199	x	0.0093
Household size	0.6229	0.0204	0.4357	0.6187	0.0850	0.1086	0.8309	0.0093	x
#	2	1	6	3	2	1	2	3	2
