# Supplementary material for: Analyzing the impact of an MDG-Fund program on childhood malnutrition in Timor-Leste
Source: J Health Popul Nutr. 2024 Apr 4;43:46. doi: 10.1186/s41043-024-00539-x (PMC10993443; doi:10.1186/s41043-024-00539-x)
Supplement: Supplementary file 7 — Additional file 7. Multiple linear regression models. [file 41043_2024_539_MOESM7_ESM.xlsx]

## Sheet: Blad1
Article: Analyzing the impact of an MDG-Fund program on childhood malnutrition in Timor-Leste;
Journal: Environment, Development and Sustainability;
Authors: H.D. van der Spek, MSc. (lindavdspek@live.nl) and Dr. B.G.J.S. Sonneveld (b.g.j.s.sonneveld@vu.nl).
Online Resource 7: Multiple linear regression models
a. Explanatory model1 of HAZ-scores in 2009-2010
							Model Averaging
	Parameter	Est.*	Standardized Est.	Standard Error	t Value	Pr > |t|	Effects selected in % of samples (> 20%)	Mean Est.*	SD
	Intercept	-129.24	0.00	24.17	-5.35	<.0001		-126.48	53.77
Measured in hungry season	Yes	28.39	0.08	12.86	2.21	0.0275	56	21.15	19.39
Sex	Female	35.28	0.10	11.95	2.95	0.0032	80	28.97	15.37
District	Ainaro	-54.90	-0.11	18.17	-3.02	0.0026	96	-72.94	30.84
	Cova Lima	-101.56	-0.13	29.79	-3.41	0.0007	74	-81.91	54.02
	Dili	-97.13	-0.09	38.03	-2.55	0.0108	62	-71.26	58.99
	Ermera	-190.47	-0.16	41.63	-4.57	<.0001	100	-192.44	34.82
	Manatuto	86.88	0.18	17.97	4.84	<.0001	79	63.53	35.85
Age of child	One	-103.01	-0.23	23.13	-4.45	<.0001	93	-92.21	30.87
	Two	-76.88	-0.18	22.78	-3.37	0.0008	89	-67.53	27.72
	Three	-101.51	-0.25	22.47	-4.52	<.0001	94	-91.59	29.78
	Four	-83.23	-0.20	22.66	-3.67	0.0003	90	-75.79	28.76
Month of birth	March	-44.94	-0.07	21.30	-2.11	0.0352	24	-14.09	25.45
	November	57.20	0.08	22.94	2.49	0.0129	72	49.10	32.06
Slope	16-30%	55.01	0.16	16.42	3.35	0.0008	59	32.47	28.66
Soil suitability	Moderate	-90.31	-0.25	17.07	-5.29	<.0001	76	-57.71	36.97
Partner’s occupation	Agric-self employed	-32.04	-0.09	13.00	-2.46	0.0139	59	-25.30	22.72
1This model resulted from a backwards selection procedure including: 7378 Observations read; 807 Observations used; 27 Effects; 76 Parameters; Adj. R-Square of 0.1091; Pr > F of <.0001. The first category is the reference category. *Estimates are presented with two implied decimal places. Estimates negatively affecting Z-scores are displayed in red.
b. Explanatory model1 of WAZ-scores in 2009-2010
							Model Averaging
	Parameter	Est.*	Standardized Est.	Standard Error	t Value	Pr > |t|	Effects selected in % of samples (> 20%)	Mean Est.*	SD
	Intercept	-130.81	0.00	6.91	-18.94	<.0001		-127.34	7.38
Child received supplementary food	Yes	-15.67	-0.06	3.06	-5.12	<.0001	100	-16.18	1.94
Sex	Female	11.17	0.04	2.84	3.93	<.0001	100	11.50	1.61
Sanitation facilities	Improved	-8.34	-0.03	3.49	-2.39	0.017	43	-4.19	4.94
Age of child	One	-81.52	-0.26	4.76	-17.14	<.0001	100	-81.00	3.53
	Two	-104.50	-0.34	4.69	-22.29	<.0001	100	-104.11	3.16
	Three	-113.53	-0.38	4.60	-24.68	<.0001	100	-113.27	3.37
	Four	-121.50	-0.39	4.71	-25.80	<.0001	100	-121.11	3.15
District	Ainaro	-19.72	-0.05	4.45	-4.43	<.0001	100	-18.50	3.80
	Bobonaro	-24.37	-0.05	6.09	-4.00	<.0001	99	-24.33	4.21
	Cova Lima	-18.47	-0.03	6.76	-2.73	0.006	71	-14.62	9.93
	Ermera	-50.13	-0.11	5.51	-9.09	<.0001	100	-50.08	4.00
	Oecussi	-54.48	-0.12	5.55	-9.82	<.0001	100	-57.00	4.95
Month of birth	June	12.11	0.03	5.18	2.34	0.019	55	7.54	6.96
	July	23.96	0.06	4.88	4.91	<.0001	100	22.94	3.31
	August	19.70	0.04	5.31	3.71	0.000	98	19.37	4.18
	September	41.67	0.09	5.48	7.60	<.0001	100	40.53	3.32
	October	47.74	0.11	5.40	8.83	<.0001	100	47.11	3.45
	November	44.59	0.09	5.71	7.81	<.0001	100	44.13	3.68
	December	33.30	0.07	5.93	5.61	<.0001	100	32.69	4.23
BMI class	Normal weight	32.97	0.11	3.78	8.72	<.0001	100	33.18	2.05
	Overweight	46.52	0.09	6.85	6.79	<.0001	100	46.90	4.68
Mothers’s occ.	Prof, Tech, Manag,	24.38	0.03	10.99	2.22	0.027	26	7.86	13.44
Wealth	Poorer	8.45	0.03	3.73	2.26	0.024	30	3.07	4.78
	Richer	13.75	0.04	4.22	3.26	0.001	48	6.32	6.80
	Richest	23.25	0.06	5.03	4.62	<.0001	63	12.52	10.46
Size of child at birth	Average	12.10	0.05	4.24	2.85	0.004	72	9.20	5.99
	Larger than average	21.50	0.07	4.91	4.38	<.0001	99	19.17	5.42
Household size	2022-10-06	-7.17	-0.03	3.00	-2.39	0.017	65	-5.52	4.17
Pop. dens.	>500	-23.60	-0.06	4.76	-4.96	<.0001	100	-23.24	3.09
1This model resulted from a backwards selection procedure including: 7378 Observations read; 6373 observations used; 24 effects; 79 parameters; Adj. R-Square of 0.1859; Pr > F of <.0001. The first category is the reference category. *Estimates are presented with two implied decimal places. Estimates negatively affecting Z-scores are displayed in red.
c. Explanatory model1 of WHZ-scores in 2009-2010
							Model Averaging
	Parameter	Est.*	Standardized Est.	Standard Error	t Value	Pr > |t|	Effects selected in % of samples (> 20%)	Mean Est.*	SD
	Intercept	-154.18	0.00	14.13	-10.92	<.0001		-150.51	13.83
Measured in hungry season	No	-12.75	-0.04	6.13	-2.08	0.0376	34	-6.04	8.61
Contraception use of mother	User	-13.49	-0.04	6.84	-1.97	0.0487	22	-3.99	7.59
District	Ainaro	144.57	0.31	11.82	12.23	<.0001	100	143.48	8.78
	Baucau	94.93	0.11	17.87	5.31	<.0001	100	95.89	12.95
	Bobonaro	125.77	0.13	20.05	6.27	<.0001	100	123.02	15.29
	Cova Lima	85.11	0.11	19.98	4.26	<.0001	100	91.31	19.12
	Dili	133.52	0.14	20.00	6.68	<.0001	100	134.88	14.01
	Ermera	93.09	0.09	20.16	4.62	<.0001	100	91.29	13.48
	Liquica	98.23	0.13	15.79	6.22	<.0001	100	103.10	15.90
	Lautem	100.79	0.17	13.68	7.37	<.0001	100	102.35	9.99
	Manufahi	118.12	0.22	12.73	9.28	<.0001	100	114.71	9.12
	Manatuto	73.36	0.16	11.79	6.22	<.0001	100	75.89	8.77
	Oecussi	57.61	0.13	11.48	5.02	<.0001	100	54.96	7.40
	Viqueque	91.43	0.17	13.01	7.03	<.0001	100	91.09	8.76
Age of child	One	-63.61	-0.16	9.61	-6.62	<.0001	100	-64.61	6.88
	Two	-73.75	-0.19	9.48	-7.78	<.0001	100	-73.89	6.23
	Three	-61.65	-0.17	9.17	-6.73	<.0001	100	-63.17	6.65
	Four	-89.60	-0.23	9.47	-9.46	<.0001	100	-89.84	6.57
Size of child at birth	Larger than average	21.15	0.06	7.31	2.89	0.0038	85	20.92	9.96
BMI class	Normal weight	28.56	0.08	7.51	3.80	0.0001	100	27.81	4.09
	Overweight	44.76	0.07	13.66	3.28	0.0011	99	45.50	8.42
Partner’s occupation	Agric-self employed	19.84	0.06	7.16	2.77	0.0056	40	7.90	10.06
	Services	20.26	0.04	9.90	2.05	0.0408	21	5.25	10.29
Altitude cat	800-1000 m	30.75	0.05	14.81	2.08	0.038	39	15.79	20.13
Month of birth	October	25.34	0.04	10.47	2.42	0.0156	57	17.16	15.37
1This model resulted from a backwards selection procedure including: 7378 Observations read; 2720 Observations used; 21 Effects; 73 Parameters; Adj. R-Square of 0.1071; Pr > F of <.0001. The first category is the reference category. *Estimates are presented with two implied decimal places. Estimates negatively affecting Z-scores are displayed in red.
