# Supplementary material for: Analyzing the impact of an MDG-Fund program on childhood malnutrition in Timor-Leste
Source: J Health Popul Nutr. 2024 Apr 4;43:46. doi: 10.1186/s41043-024-00539-x (PMC10993443; doi:10.1186/s41043-024-00539-x)
Supplement: Supplementary file 9 — Additional file 9. MDG-F JP impact. [file 41043_2024_539_MOESM9_ESM.xlsx]

## Sheet: Online Resource 9
Article: Analyzing the impact of an MDG-Fund program on childhood malnutrition in Timor-Leste;
Journal: Environment, Development and Sustainability;
Authors: H.D. van der Spek, MSc. (lindavdspek@live.nl) and Dr. B.G.J.S. Sonneveld (b.g.j.s.sonneveld@vu.nl).
Online Resource 9: MDG-F JP impact
a. Mean HAZ-scores among JP and non-JP districts
			DHS year	N	Mean Z-score*	Std Dev*	Diff. 2009-2010 and 2016*	% Change	Abs. diff. in change
									JP vs. no JP*
Overall		No JP	2009-2010	4345	-227154	172305	56862	25.03
			2016	3029	-170292	190865
		JP	2009-2010	2230	-149339	225321	-20485	-13.72
			2016	1574	-169824	198027			-77347
Owns livestock, herds or farm animals	No	No JP	2009-2010	247	-206854	170346	55449	26.81
			2016	264	-151405	201591
		JP	2009-2010	88	-117148	239564	-14448	-12.33
			2016	126	-131595	203190			-69896
	Yes	No JP	2009-2010	3867	-226038	172357	55474	24.54
			2016	2679	-170564	189493
		JP	2009-2010	1867	-167768	218737	-5909	-3.52
			2016	1198	-173676	196594			-61382
Sex	Males	No JP	2009-2010	2185	-233809	170769	52477	22.44
			2016	1494	-181332	191235
		JP	2009-2010	1109	-166789	228312	-17339	-10.40
			2016	829	-184128	197067			-69816
	Females	No JP	2009-2010	2160	-220422	173624	60875	27.62
			2016	1535	-159547	189951
		JP	2009-2010	1121	-132076	221072	-21832	-16.53
			2016	745	-153907	198009			-82707
Type of place of residence	Urban	No JP	2009-2010	1053	-195418	159397	42306	21.65
			2016	981	-153112	188774
		JP	2009-2010	258	-184019	203325	23217	12.62
			2016	339	-160802	162469			-19089
	Rural	No JP	2009-2010	3292	-237305	175047	58784	24.77
			2016	2048	-178521	191358
		JP	2009-2010	1972	-144802	227699	-27499	-18.99
			2016	1235	-172300	206710			-86283
Age of child	0	No JP	2009-2010	713	-128871	208149	54736	42.47
			2016	502	-74135	223025
		JP	2009-2010	368	7685	254748	-93792	-1220.48
			2016	281	-86107	237260			-148527
	1	No JP	2009-2010	846	-237982	190488	65802	27.65
			2016	609	-172181	211266
		JP	2009-2010	436	-173502	253858	-11046	-6.37
			2016	350	-184549	219310			-76848
	2	No JP	2009-2010	911	-254499	165237	59802	23.50
			2016	621	-194697	200869
		JP	2009-2010	467	-157069	228878	-11317	-7.21
			2016	306	-168386	208819			-71119
	3	No JP	2009-2010	967	-256797	142974	53361	20.78
			2016	667	-203436	156216
		JP	2009-2010	519	-187482	185974	-13940	-7.44
			2016	332	-201422	163323			-67301
	4	No JP	2009-2010	908	-235236	125519	49298	20.96
			2016	630	-185938	132735
		JP	2009-2010	440	-203530	131450	6425	3.16
			2016	305	-197105	120355			-42873
BMI class	Underweight	No JP	2009-2010	789	-248559	164197	80590	32.42
			2016	486	-167969	192739
		JP	2009-2010	370	-184708	227187	19573	10.60
			2016	251	-165135	193412			-61017
	Normal weight	No JP	2009-2010	3266	-223814	175528	53091	23.72
			2016	2142	-170723	195028
		JP	2009-2010	1765	-139190	227327	-33016	-23.72
			2016	1157	-172207	202426			-86107
	Overweight	No JP	2009-2010	290	-206534	151208	35729	17.30
			2016	401	-170805	164718
		JP	2009-2010	95	-200137	148434	39830	19.90
			2016	166	-160307	172976			4101
Wealth	Poorest	No JP	2009-2010	923	-243991	174812	56420	23.12
			2016	541	-187571	201992
		JP	2009-2010	641	-166229	228199	-20140	-12.12
			2016	360	-186369	196114			-76560
	Poorer	No JP	2009-2010	938	-248076	175469	74315	29.96
			2016	589	-173761	195228
		JP	2009-2010	474	-147791	234904	-30477	-20.62
			2016	380	-178268	215999			-104792
	Middle	No JP	2009-2010	900	-237154	177293	38074	16.05
			2016	599	-199080	184678
		JP	2009-2010	489	-128603	223093	-21954	-17.07
			2016	350	-150557	217535			-60028
	Richer	No JP	2009-2010	853	-217246	166126	51266	23.60
			2016	700	-165980	186615
		JP	2009-2010	425	-128487	221347	-37423	-29.13
			2016	311	-165910	169941			-88689
	Richest	No JP	2009-2010	731	-178297	155189	50700	28.44
			2016	600	-127597	179754
		JP	2009-2010	201	-193662	196240	30800	15.90
			2016	173	-162861	160994			-19900
Agricultural land	No land	No JP	2009-2010	38	-218737	180303	58633	26.81
			2016	434	-160104	191472
		JP	2009-2010	75	-83240	269388	-107236	-128.83
			2016	168	-190476	182169			-165869
	1 ha	No JP	2009-2010	38	-218737	180303	58633	26.81
			2016	434	-160104	191472
		JP	2009-2010	75	-83240	269388	-107236	-128.83
			2016	168	-190476	182169			-165869
	2 ha	No JP	2009-2010	547	-221649	166633	57840
		JP	2009-2010	330	-163809	210019
	>= 3 ha	No JP	2009-2010	296	-228061	167913	63247	27.73
			2016	1398	-164814	196185
		JP	2009-2010	157	-184070	222240	20607	11.20
			2016	458	-163463	209402			-42640
Mother’s highest educational level	None	No JP	2009-2010	1528	-245177	179853	59631	24.32
			2016	758	-185546	205207
		JP	2009-2010	769	-148398	235184	-37072	-24.98
			2016	381	-185470	190922			-96702
	Incomplete primary	No JP	2009-2010	638	-244583	173953	65942	26.96
			2016	295	-178641	200075
		JP	2009-2010	413	-132939	227781	-47601	-35.81
			2016	159	-180541	180555			-113544
	Primary	No JP	2009-2010	529	-219142	169224	31709	14.47
			2016	261	-187433	181658
		JP	2009-2010	345	-167620	209149	15264	9.11
			2016	157	-152357	234102			-16445
	Incomplete secondary	No JP	2009-2010	918	-216747	161978	42233	19.49
			2016	683	-174514	184438
		JP	2009-2010	450	-138973	223687	-35075	-25.24
			2016	394	-174048	196374			-77308
	Complete secondary	No JP	2009-2010	644	-194238	165763	36235	18.66
			2016	786	-158003	179711
		JP	2009-2010	241	-178178	203835	12207	6.85
			2016	382	-165971	199007			-24028
	Higher	No JP	2009-2010	88	-185466	142940	62832	33.88
			2016	246	-122634	186992
		JP	2009-2010	12	-58000	336945	-61178	-105.48
			2016	101	-119178	185949			-124010
Partner’s occupation	None	No JP	2016	689	-182708	190264
		JP	2016	187	-185155	176833
	Prof., Tech., Manag.	No JP	2009-2010	668	-199124	166304	49608	24.91
			2016	506	-149516	194431
		JP	2009-2010	312	-137888	232057	-26935	-19.53
			2016	243	-164823	186365			-76544
	Clerical	No JP	2016	160	-128750	173777
		JP	2016	66	-177121	154986
	Sales	No JP	2016	244	-179713	192116
		JP	2016	109	-106853	214130
	Agric-self employed	No JP	2009-2010	2553	-240932	177574	64098	26.60
			2016	632	-176834	204940
		JP	2009-2010	1488	-140623	231831	-35923	-25.55
			2016	581	-176546	206425			-100021
	Agric-employee	No JP	2009-2010	31	-274097	154722	99847	36.43
			2016	32	-174250	101672
		JP	2009-2010	82	-196780	231209	115412	58.65
			2016	19	-81368	208903			15565
	Household & domestic	No JP	2009-2010	0
			2016	24	-149208	143761
		JP	2009-2010	.	.
			2016	10	-82100	209656
	Services	No JP	2009-2010	762	-210264	160808	55764	26.52
			2016	38	-154500	194655
		JP	2009-2010	236	-190233	176624	50455	26.52
			2016	9	-139778	136330			-5309
	Skilled manual	No JP	2009-2010	65	-206277	130271	27272	13.22
			2016	568	-179005	184972
		JP	2009-2010	42	-233905	181238	59055	25.25
			2016	279	-174849	193045			31784
	Unskilled manual	No JP	2009-2010	246	-211728	166537	64839	30.62
			2016	54	-146889	190565
		JP	2009-2010	61	-151869	185683	-22373	-14.73
			2016	29	-174241	273217			-87211
Size of child at birth	Smaller than average	No JP	2009-2010	671	-214492	174689	29346	13.68
			2016	212	-185146	204228
		JP	2009-2010	286	-209017	211892	-10923	-5.23
			2016	118	-219941	152726			-40269
	Average	No JP	2009-2010	2632	-228132	172715	59759	26.19
			2016	1691	-168373	186228
		JP	2009-2010	1341	-131262	231341	-37908	-28.88
			2016	907	-169171	199742			-97667
	Larger than average	No JP	2009-2010	934	-237401	170794	74055	31.19
			2016	534	-163346	188406
		JP	2009-2010	593	-161597	212070	12027	7.44
			2016	237	-149570	179269			-62028
*Z-scores are presented with two implied decimal places. Sample sizes smaller than 50 children are indicated in red.
b. Mean WAZ-scores among JP and non-JP districts
			DHS year	N	Mean Z-score*	Std Dev*	Diff. 2009-2010 and 2016*	% Change	Abs. diff. in change
									JP vs. no JP*
Overall		No JP	2009-2010	4345	-177183	121.68	14129	7.97
			2016	3165	-163054	133.11
		JP	2009-2010	2230	-177582	130.24	11950	6.73
			2016	1652	-165632	127.31			-2179
Owns livestock, herds or farm animals	No	No JP	20092010	247	-164951	121.36	0.357	0.22
			2016	271	-164594	139.18
		JP	20092010	88	-167261	147.7	38363	22.94
			2016	128	-128898	124.54			38006
	Yes	No JP	20092010	3867	-177820	120.87	15103	8.49
			2016	2795	-162716	132.6
		JP	20092010	1867	-181841	128.66	13147	7.23
			2016	1254	-168694	130.04			-1956
Sex	Males	No JP	20092010	2185	-180708	123.19	11523	6.38
			2016	1570	-169184	130.46
		JP	20092010	1109	-183471	132.4	6860	3.74
			2016	870	-176610	128.54			-4663
	Females	No JP	20092010	2160	-173617	120.05	16597	9.56
			2016	1595	-157019	135.44
		JP	20092010	1121	-171756	127.86	18338	10.68
			2016	782	-153418	124.87			1741
Type of place of residence	Urban	No JP	20092010	1053	-157625	116.13	7276	4.62
			2016	1029	-150349	126.34
		JP	20092010	258	-189845	120.1	37328	19.66
			2016	356	-152517	129.67			30052
	Rural	No JP	20092010	3292	-183438	122.76	14264	7.78
			2016	2136	-169174	135.86
		JP	20092010	1972	-175978	131.45	6743	3.83
			2016	1296	-169235	126.46			-7521
Age of child	0	No JP	20092010	713	-102070	138.94	2645	2.59
			2016	586	-99425	136.55
		JP	20092010	368	-67318	154.2	-44979	-66.82
			2016	320	-112297	138.88			-47624
	1	No JP	20092010	846	-169381	128.55	9740	5.75
			2016	634	-159640	140.6
		JP	20092010	436	-176303	123.5	17752	10.07
			2016	365	-158551	132.85			8012
	2	No JP	20092010	911	-190439	114.68	16470	8.65
			2016	638	-173969	136.32
		JP	20092010	467	-192610	115.26	16965	8.81
			2016	319	-175646	120.54			0.494
	3	No JP	20092010	967	-200096	102.86	8921	4.46
			2016	673	-191175	114.57
		JP	20092010	519	-207351	107.81	25737	12.41
			2016	342	-181614	120.91			16816
	4	No JP	20092010	908	-205730	99251	21287	10.35
			2016	634	-184443	117.27
		JP	20092010	440	-220007	100.14	18455	8.39
			2016	306	-201552	101.35			-2832
BMI class	Underweight	No JP	20092010	789	-206115	118.21	19010	9.22
			2016	504	-187105	135.81
		JP	20092010	370	-216746	118.97	36742	16.95
			2016	272	-180004	126.1			17732
	Normal weight	No JP	20092010	3266	-172767	121.6	10935	6.33
			2016	2244	-161832	133.52
		JP	20092010	1765	-169422	131.53	3296	1.95
			2016	1209	-166127	126.72			-7639
	Overweight	No JP	20092010	290	-148197	118.47	7638	5.15
			2016	417	-140559	122.97
		JP	20092010	95	-176653	121.36	37378	21.16
			2016	171	-139275	130.04			29740
Wealth	Poorest	No JP	20092010	923	-186385	121.77	15550	8.34
			2016	564	-170835	140.43
		JP	20092010	641	-189048	133.14	1978	1.05
			2016	368	-187071	126.58			-13572
	Poorer	No JP	20092010	938	-183923	128.25	10807	5.88
			2016	618	-173117	135.01
		JP	20092010	474	-169074	144.64	3032	1.79
			2016	404	-166042	124.08			-7775
	Middle	No JP	20092010	900	-191138	121.51	16613	8.69
			2016	629	-174525	129.67
		JP	20092010	489	-173006	128.22	12611	7.29
			2016	364	-160396	127.46			-4003
	Richer	No JP	20092010	853	-168940	112.86	1379	0.82
			2016	731	-167561	123.35
		JP	20092010	425	-173534	115.09	12851	7.41
			2016	328	-160683	120.71			11472
	Richest	No JP	20092010	731	-149350	118.11	20193	13.52
			2016	623	-129157	133.81
		JP	20092010	201	-180771	118.1	39213	21.69
			2016	188	-141559	140.95			19020
Agricultural land cat	No land	No JP	20092010	38	-186974	100.22	23901	12.78
			2016	451	-163073	137.69
		JP	20092010	75	-168813	131.4	-5606	-3.32
			2016	174	-174420	120.18			-29507
	1 ha	No JP	20092010	720	-178706	125.14	-13406	-7.50
			2016	9	-192111	90188
		JP	20092010	620	-187527	120.72	-155473	-82.91
			2016	1	-343000	.			-142067
	2 ha	No JP	20092010	547	-175057	115.24
		JP	20092010	330	-182697	125.52
	>= 3 ha	No JP	20092010	296	-171240	121.42	9633	5.63
			2016	1459	-161607	133.95
		JP	20092010	157	-188739	131.43	35051	18.57
			2016	477	-153688	140.61			25419
Mother’s highest educational level	None	No JP	20092010	1528	-188335	128.99	15038	7.98
			2016	791	-173297	141.74
		JP	20092010	769	-177049	142.59	-5429	-3.07
			2016	395	-182478	131.63			-20467
	Incomplete primary	No JP	20092010	638	-186809	116.11	9479	5.07
			2016	312	-177330	129.1
		JP	20092010	413	-176077	121.07	-1768	-1.00
			2016	168	-177845	124.07			-11246
	Primary	No JP	20092010	529	-175924	112.17	2300	1.31
			2016	266	-173624	125.42
		JP	20092010	345	-194301	118.08	21326	10.98
			2016	161	-172975	123.41			19026
	Incomplete secondary	No JP	20092010	918	-170404	118.92	2543	1.49
			2016	715	-167862	130.31
		JP	20092010	450	-174744	125.45	13270	7.59
			2016	413	-161475	123.62			10727
	Complete secondary	No JP	20092010	644	-155981	119.38	0.116	0.07
			2016	822	-155865	127.13
		JP	20092010	241	-165112	126.63	12597	7.63
			2016	400	-152515	125.22			12481
	Higher	No JP	20092010	88	-147170	100.65	33912	23.04
			2016	259	-113259	133.05
		JP	20092010	12	-139667	161.59	-0.533	-0.38
			2016	115	-140200	134.93			-34445
Partner’s occupation	None	No JP	2016	714	-164115	135.08
		JP	2016	198	-171182	127.02
	Prof., Tech., Manag.	No JP	20092010	668	-168630	113.23	16523	9.80
			2016	522	-152107	137.67
		JP	20092010	312	-176096	126.04	8985	5.10
			2016	252	-167111	132.17			-7538
	Clerical	No JP	2016	170	-128688	130.32
		JP	2016	66	-148667	135.63
	Sales	No JP	2016	264	-158106	124.67
		JP	2016	118	-133492	117.03
	Agric-self employed	No JP	20092010	2553	-185136	125	5977	3.23
			2016	664	-179158	140.73
		JP	20092010	1488	-175156	131.24	5193	2.97
			2016	612	-169962	132.26			-0.784
	Agric-employee	No JP	20092010	31	-199581	153.74	59732	29.93
			2016	33	-139848	91363
		JP	20092010	82	-185720	175.38	31772	17.11
			2016	19	-153947	111.84			-27960
	Household & domestic	No JP	20092010	0		.
			2016	25	-150280	86448
		JP	2016	10	-153900	132.3
	Services	No JP	20092010	762	-161371	115.18	25201	15.62
			2016	41	-136171	138.51
		JP	20092010	236	-193648	116.92	21748	11.23
			2016	10	-171900	52414			-3452
	Skilled manual	No JP	20092010	65	-176523	97.52	6193	3.51
			2016	590	-170331	125.43
		JP	20092010	42	-208238	119.17	35699	17.14
			2016	291	-172540	117.99			29506
	Unskilled manual	No JP	20092010	246	-164431	126.03	5308	3.23
			2016	57	-159123	109.91
		JP	20092010	61	-152639	110.53	10821	7.09
			2016	33	-141818	117.55			5513
Size of child at birth	Smaller than average	No JP	20092010	671	-179264	122.79	-17003	-9.49
			2016	221	-196267	133.31
		JP	20092010	286	-218643	123.43	27493	12.57
			2016	126	-191151	126.12			44496
	Average	No JP	20092010	2632	-181759	121.35	21081	11.60
			2016	1762	-160678	129.66
		JP	20092010	1341	-176244	129	12596	7.15
			2016	946	-163648	127.49			-8486
	Larger than average	No JP	20092010	934	-165230	122.99	16581	10.04
			2016	558	-148649	140.39
		JP	20092010	593	-161401	131.71	14538	9.01
			2016	257	-146864	126.32			-2044
*Z-scores are presented with two implied decimal places. Sample sizes smaller than 50 children are indicated in red.
c. Mean WHZ-scores among JP and non-JP districts
			DHS year	N	Mean Z-score*	Std Dev*	Diff. 2009-2010 and 2016*	% Change	Abs. diff. in change
									JP vs. no JP*
Overall		No JP	2009-2010	4345	-66116	154351	-29640	-44.83
			2016	3036	-95757	157559
		JP	2009-2010	2230	-132186	165174	36591	27.68
			2016	1572	-95595	166341			66231
Owns livestock, herds or farm animals	No	No JP	2009-2010	247	-66166	150679	-47588	-71.92
			2016	264	-113754	163433
		JP	2009-2010	88	-145659	149860	71155	48.85
			2016	125	-74504	147130			118743
	Yes	No JP	2009-2010	3867	-67730	152616	-27080	-39.98
			2016	2686	-94810	157292
		JP	2009-2010	1867	-122715	164657	25915	21.12
			2016	1198	-96801	169114			52994
Sex	Males	No JP	2009-2010	2185	-72105	156801	-28353	-39.32
			2016	1499	-100458	160728
		JP	2009-2010	1109	-131619	172641	26533	20.16
			2016	830	-105087	162644			54886
	Females	No JP	2009-2010	2160	-60058	151629	-31113	-51.80
			2016	1537	-91171	154321
		JP	2009-2010	1121	-132747	157514	47768	35.98
			2016	742	-84978	169864			78881
Type of place of residence	Urban	No JP	2009-2010	1053	-64850	139925	-27712	-42.73
			2016	984	-92562	153886
		JP	2009-2010	258	-121345	146811	33052	27.24
			2016	338	-88293	146652			60764
	Rural	No JP	2009-2010	3292	-66522	158707	-30767	-46.25
			2016	2052	-97288	159305
		JP	2009-2010	1972	-133604	167409	36009	26.95
			2016	1234	-97596	171341			66776
Age of child	0	No JP	2009-2010	713	-13470	197774	-47001	-348.94
			2016	503	-60471	190662
		JP	2009-2010	368	-86535	200577	29019	33.53
			2016	281	-57516	204962			76021
	1	No JP	2009-2010	846	-68556	157689	-32518	-47.43
			2016	610	-101074	164449
		JP	2009-2010	436	-119920	160448	30637	25.55
			2016	350	-89283	166857			63155
	2	No JP	2009-2010	911	-70223	143133	-22999	-32.75
			2016	623	-93222	148152
		JP	2009-2010	467	-151276	153496	40157	26.55
			2016	303	-111119	156664			63156
	3	No JP	2009-2010	967	-71949	140096	-34348	-47.74
			2016	669	-106297	134617
		JP	2009-2010	519	-143516	156687	51287	35.74
			2016	332	-92229	155447			85636
	4	No JP	2009-2010	908	-94852	125341	-15219	-16.04
			2016	631	-110071	149160
		JP	2009-2010	440	-148895	150628	22830	15.33
			2016	306	-126065	137861			38049
BMI class	Underweight	No JP	2009-2010	789	-90980	146739	-42720	-46.96
			2016	486	-133700	157679
		JP	2009-2010	370	-157219	154310	37331	23.74
			2016	250	-119888	182653			80051
	Normal weight	No JP	2009-2010	3266	-62288	156080	-31112	-49.95
			2016	2148	-93399	157541
		JP	2009-2010	1765	-129046	166775	34447	26.69
			2016	1158	-94599	163790			65559
	Overweight	No JP	2009-2010	290	-41593	147377	-20887	-50.22
			2016	402	-62480	148491
		JP	2009-2010	95	-93021	165256	27423	29.48
			2016	164	-65598	153208			48310
Wealth	Poorest	No JP	2009-2010	923	-64527	160055	-28331	-43.91
			2016	542	-92858	164717
		JP	2009-2010	641	-133413	159743	17095	12.81
			2016	361	-116319	168874			45426
	Poorer	No JP	2009-2010	938	-57810	166107	-44922	-77.71
			2016	591	-102733	161262
		JP	2009-2010	474	-122536	182342	34338	28.02
			2016	380	-88197	173671			79261
	Middle	No JP	2009-2010	900	-76289	151639	-16462	-21.58
			2016	599	-92751	159344
		JP	2009-2010	489	-141061	170711	41413	29.36
			2016	347	-99648	168995			57875
	Richer	No JP	2009-2010	853	-64224	147236	-40180	-62.56
			2016	703	-104404	139949
		JP	2009-2010	425	-144621	153976	52409	36.24
			2016	311	-92212	156888			92589
	Richest	No JP	2009-2010	731	-68466	141955	-15925	-23.26
			2016	601	-84391	164421
		JP	2009-2010	201	-103144	144252	36589	35.47
			2016	173	-66555	151120			52514
Agricultural land cat	No land	No JP	2009-2010	38	-87553	135406	-17268	-19.72
			2016	434	-104820	158685
		JP	2009-2010	75	-165013	180874	71632	43.41
			2016	168	-93381	174645			88900
	1 ha	No JP	2009-2010	720	-61765	154642	-114235	-184.95
			2016	9	-176000	132790
		JP	2009-2010	620	-120760	152661	-212240	-175.75
			2016	1	-333000	.			-98006
	2 ha	No JP	2009-2010	547	-65845	148564
		JP	2009-2010	330	-126964	148054
	>= 3 ha	No JP	2009-2010	296	-56767	154113	-41510	-73.12
			2016	1400	-98276	161726
		JP	2009-2010	157	-122452	166171	39030	31.87
			2016	459	-83423	177027			80539
Mother’s highest educational level	None	No JP	2009-2010	1528	-65381	166432	-34412	-52.63
			2016	763	-99793	165294
		JP	2009-2010	769	-131295	172821	29685	22.61
			2016	380	-101611	169978			64097
	Incomplete primary	No JP	2009-2010	638	-63828	161748	-44481	-69.69
			2016	295	-108308	149210
		JP	2009-2010	413	-144458	147496	32514	22.51
			2016	160	-111944	158080			76995
	Primary	No JP	2009-2010	529	-69926	138827	-24215	-34.63
			2016	261	-94142	157781
		JP	2009-2010	345	-141064	158654	19545	13.86
			2016	156	-121519	171293			43760
	Incomplete secondary	No JP	2009-2010	918	-67572	149678	-29503	-43.66
			2016	684	-97075	155820
		JP	2009-2010	450	-135800	174040	42474	31.28
			2016	393	-93326	163312			71977
	Complete secondary	No JP	2009-2010	644	-65950	136418	-32047	-48.59
			2016	787	-97997	152628
		JP	2009-2010	241	-93320	156340	15723	16.85
			2016	382	-77597	165509			47770
	Higher	No JP	2009-2010	88	-58614	144828	-0.451	-0.77
			2016	246	-59065	159295
		JP	2009-2010	12	-156750	170329	72819	46.46
			2016	101	-83931	167466			73271
Partner’s occupation	None	No JP	2016	692	-88240	155509
		JP	2016	186	-89392	175473
	Prof., Tech., Manag.	No JP	2009-2010	668	-78322	137078	-17445	-22.27
			2016	507	-95767	159067
		JP	2009-2010	312	-134157	170773	35987	26.82
			2016	241	-98170	138678			53432
	Clerical	No JP	2016	160	-85144	146602
		JP	2016	66	-60470	172219
	Sales	No JP	2016	244	-83689	152394
		JP	2016	109	-102138	155362
	Agric-self employed	No JP	2009-2010	2553	-65699	163414	-47790	-72.74
			2016	632	-113489	169218
		JP	2009-2010	1488	-136038	168907	40229	29.57
			2016	582	-95809	176429			88019
	Agric-employee	No JP	2009-2010	31	-52065	127779	-16779	-32.23
			2016	32	-68844	117933
		JP	2009-2010	82	-105122	124574	-49036	-46.65
			2016	19	-154158	157201			-32257
	Household & domestic	No JP	2009-2010	0	.	.
			2016	24	-85792	141599
		JP	2016	10	-161900	166415
	Services	No JP	2009-2010	762	-58089	143374	-6227	-10.72
			2016	38	-64316	171978
		JP	2009-2010	236	-128021	147779	-8312	-6.49
			2016	9	-136333	142857			-2086
	Skilled manual	No JP	2009-2010	65	-82938	149303	-13539	-16.32
			2016	570	-96477	157198
		JP	2009-2010	42	-102690	163048	-1288	-1.25
			2016	279	-103978	160774			12251
	Unskilled manual	No JP	2009-2010	246	-59943	141708	-44650	-74.49
			2016	54	-104593	133752
		JP	2009-2010	61	-95623	151873	24244	25.35
			2016	29	-71379	140667			68893
Size of child at birth	Smaller than average	No JP	2009-2010	671	-77323	150926	-44978	-58.17
			2016	212	-122302	163828
		JP	2009-2010	286	-138916	143901	46950	33.80
			2016	118	-91966	185395			91928
	Average	No JP	2009-2010	2632	-72736	153511	-21336	-29.33
			2016	1692	-94072	151585
		JP	2009-2010	1341	-145273	169573	51545	35.48
			2016	907	-93728	164164			72881
	Larger than average	No JP	2009-2010	934	-39713	160177	-43757	-110.18
			2016	534	-83470	169473
		JP	2009-2010	593	-99877	161676	16639	16.66
			2016	235	-83238	140792			60396
*Z-scores are presented with two implied decimal places. Sample sizes smaller than 50 children are indicated in red.
